# Supplementary material for: Cryo-EM structure of a conjugative type IV secretion system suggests a molecular switch regulating pilus biogenesis
Source: EMBO J. 2024 Jun 17;43(15):10. doi: 10.1038/s44318-024-00135-z (PMC11294453; doi:10.1038/s44318-024-00135-z)
Supplement: Supplementary file 3 — Dataset EV1 [file 44318_2024_135_MOESM3_ESM.xlsx]

## Sheet: VirB8-VirB8
	VirB8-A residues	VirB8-B residues	score		VirB8-A residues	VirB8-C residues	score		VirB8-A residues	VirB8-D residues	score
	G57	G57	0.973		M54	G53	0.932		F61	F61	0.868
	G50	G50	0.971		I58	C56	0.926		M54	M54	0.842
	S46	G47	0.97		M54	L52	0.923		P68	P68	0.688
	G53	M54	0.964		M54	C56	0.923		A65	A65	0.633
	F49	G50	0.96		I58	V59	0.908		G57	F61	0.579
	M54	G53	0.959		L51	L52	0.898		G60	F61	0.247
	S46	S46	0.956		F61	G60	0.881		A67	P68	0.235
	G47	S46	0.952		L51	F49	0.837		P68	A67	0.232
	G57	C56	0.95		F61	V59	0.837		F61	G60	0.193
	S46	G50	0.948		G57	C56	0.814		G57	G57	0.18
	C56	G57	0.947		I58	V55	0.759		V70	V70	0.179
	G50	G53	0.94		G47	F49	0.696		F61	G57	0.158
	G53	G57	0.934		R72	V80	0.665		P66	A65	0.148
	G60	F61	0.933		V83	V80	0.649		A65	P66	0.146
	G53	G53	0.932		V55	L52	0.639		A65	P68	0.127
	G50	F49	0.926		P68	L69	0.636		P68	A65	0.11
	F61	G60	0.922		V70	V82	0.614
	V42	A43	0.921		V83	V82	0.595
	M54	C56	0.919		T85	V82	0.576
	A43	A43	0.917		A65	P66	0.554
	G47	G50	0.917		V70	L69	0.528
	A43	S46	0.915		V70	L71	0.518
	A43	V42	0.914		V83	D81	0.518
	G57	G60	0.91		T84	V82	0.495
	G50	M54	0.909		S62	V59	0.49
	G53	C56	0.903		M54	F49	0.482
	G60	G60	0.9		V70	V80	0.47
	G47	G47	0.898		G50	F49	0.431
	A39	A43	0.889		F61	Q63	0.424
	A39	A39	0.886		I58	G60	0.38
	G47	F49	0.882		G47	A45	0.363
	P68	L69	0.875		P64	P64	0.358
	G57	F61	0.869		R72	A79	0.358
	V73	R72	0.868		L86	V82	0.351
	R72	V73	0.863		A65	P64	0.335
	S46	A43	0.86		A67	L69	0.329
	F49	M54	0.86		I58	L52	0.322
	W40	A39	0.852		P68	P66	0.315
	R36	R36	0.848		T85	T84	0.314
	M54	G57	0.841		L86	T84	0.314
	F32	F32	0.84		V83	L71	0.313
	F32	R36	0.836		R72	G78	0.312
	R36	A39	0.834		L51	L48	0.309
	L71	V70	0.831		G57	V59	0.306
	L71	L71	0.831		A67	P66	0.299
	V70	L71	0.828		D74	G78	0.298
	N75	N75	0.825		P64	P66	0.286
	A39	W40	0.819		A67	A67	0.276
	W40	A43	0.812		M54	V55	0.266
	S35	R36	0.808		F61	S62	0.259
	L69	L69	0.804		T84	D81	0.255
	R72	L71	0.804		S62	Q63	0.236
	N75	D74	0.797		A65	Q63	0.236
	R36	S35	0.795		A65	A67	0.235
	S46	F49	0.795		A65	A65	0.228
	G53	G50	0.795		D81	V80	0.226
	L69	P68	0.791		T85	D81	0.226
	A43	G47	0.782		V83	A79	0.222
	A39	V42	0.769		N75	G78	0.206
	G60	G57	0.763		R87	T84	0.204
	P68	P68	0.758		A67	V82	0.195
	G50	L52	0.755		S62	P64	0.187
	G57	V59	0.755		T85	L69	0.184
	V70	L69	0.752		P66	P66	0.18
	P66	P66	0.745		P64	A67	0.179
	P66	A65	0.735		D81	A79	0.175
	V73	V73	0.731		P68	A67	0.174
	A65	P66	0.724		P68	V82	0.17
	V73	V70	0.722		E88	T84	0.168
	F32	V33	0.721		T85	V83	0.166
	I29	F32	0.715		F61	C56	0.162
	R72	R72	0.713		A67	T84	0.159
	C56	F61	0.705		W40	T38	0.149
	N75	V73	0.705		T84	V80	0.149
	V73	L71	0.701		R87	V82	0.146
	L71	P68	0.699		L86	D81	0.144
	A39	R36	0.697		S62	G60	0.141
	P68	P66	0.695		L86	V83	0.138
	W40	V42	0.689		P64	Q63	0.136
	S35	A39	0.685		S62	S62	0.133
	A43	A39	0.68		D74	A79	0.127
	V42	S46	0.676		T85	T85	0.126
	N75	R72	0.67		V55	C56	0.124
	A76	N75	0.67		L86	T85	0.121
	V42	G47	0.658		H89	T84	0.121
	T44	S46	0.658		A43	V42	0.12
	F32	S35	0.657		F61	P64	0.12
	G50	L51	0.648		T44	A45	0.119
	C56	G60	0.642		R72	D81	0.119
	L71	L69	0.639		T85	V80	0.119
	F49	G53	0.625		Q63	Q63	0.117
	V70	V70	0.615		L71	V80	0.115
	V70	P68	0.597		T84	T84	0.113
	D74	N75	0.581		P64	A65	0.111
	S35	W40	0.577		G57	G60	0.11
	L51	G53	0.568		Q63	P64	0.109
	D74	V73	0.562		R72	V73	0.109
	G57	G53	0.559		V73	V80	0.103
	F61	Q63	0.559		E88	L86	0.103
	P68	A67	0.551		D74	T77	0.101
	V33	F32	0.55		L86	L86	0.101
	C56	C56	0.537
	A65	Q63	0.522
	A65	A65	0.518
	V73	V83	0.516
	R72	V70	0.499
	S46	L51	0.491
	A43	A45	0.485
	G57	I58	0.484
	I58	G60	0.482
	A67	P66	0.478
	G50	G47	0.474
	Q63	Q63	0.459
	G60	Q63	0.448
	V83	L71	0.436
	F61	F61	0.42
	N75	A76	0.404
	D74	R72	0.398
	F49	G47	0.394
	L51	G50	0.39
	Q63	F61	0.387
	L69	P66	0.386
	V80	V70	0.381
	L28	I29	0.366
	R36	F32	0.354
	R36	W40	0.346
	L52	G53	0.345
	G50	C56	0.338
	C56	I58	0.328
	G50	S46	0.322
	V59	F61	0.321
	L52	M54	0.318
	I29	I29	0.311
	V59	G60	0.306
	L69	V70	0.299
	K37	A39	0.282
	P68	A65	0.282
	L69	A67	0.281
	C56	M54	0.276
	L71	R72	0.276
	I58	C56	0.272
	C56	G53	0.269
	I58	G57	0.265
	G53	I58	0.261
	L28	F32	0.238
	P66	Q63	0.232
	F49	L51	0.229
	A65	P64	0.226
	V55	G57	0.222
	D74	D74	0.22
	S46	L48	0.213
	V33	R36	0.204
	F32	I29	0.201
	F61	V59	0.197
	V73	D74	0.197
	R72	V80	0.196
	L71	V83	0.195
	P68	V70	0.193
	L69	A65	0.181
	A67	A65	0.17
	L71	V73	0.17
	P8	P8	0.169
	Q63	G60	0.163
	A76	A76	0.158
	V70	V73	0.156
	N75	G78	0.153
	A76	D74	0.153
	T38	A43	0.151
	A45	S46	0.151
	G53	V55	0.15
	L69	L71	0.149
	G78	R72	0.147
	R72	D74	0.146
	T77	N75	0.144
	E25	I29	0.14
	P66	P64	0.14
	V70	R72	0.132
	P68	L71	0.131
	V73	N75	0.131
	A43	T44	0.13
	P66	P68	0.129
	R72	N75	0.129
	M54	G50	0.125
	M54	M54	0.125
	V42	W40	0.119
	F61	G57	0.119
	N75	T77	0.118
	P66	A67	0.117
	V83	V73	0.117
	V59	G57	0.115
	G60	S62	0.114
	T38	A39	0.113
	M54	L52	0.113
	A67	P68	0.113
	L52	G57	0.11
	V82	P68	0.107
	R41	A43	0.105
	V80	R72	0.104
	R36	T38	0.103
	E25	E25	0.1
	I29	L28	0.1
	P64	Q63	0.1

## Sheet: Legend
Dataset EV1
List of co-evolving residues pairs at protein-protein interfaces described in this report. This table is presented as an Excel file with 4 worksheets. Worksheet VirB8-VirB8: list of co-evolving residue pairs between VirB8-A and VirB8-B, -C, and -D, respectively. Worksheet VirB8-VirB10: list of co-evolving residue pairs between VirB10 and VirB8. Worksheet VirB6-VirB10: list of co-evolving residue …

## Sheet: VirB8-VirB10
	VirB8 residues	VirB10 residues	score
	Q118	I96	0.785
	Q118	P95	0.679
	Y121	I96	0.675
	A125	Y91	0.65
	D147	I96	0.649
	Q118	R97	0.641
	I117	I96	0.623
	D122	P93	0.615
	F140	I96	0.537
	L126	Y91	0.527
	Q133	Y91	0.473
	I117	R97	0.465
	A125	P93	0.459
	P130	G90	0.45
	Y121	R94	0.449
	P130	P89	0.431
	Q133	G90	0.412
	P204	V87	0.395
	M205	I88	0.39
	A203	V87	0.376
	L126	I88	0.371
	A203	I88	0.371
	P204	Q86	0.369
	M205	V87	0.366
	Y137	R94	0.339
	D147	R97	0.334
	Y121	P93	0.323
	R206	V87	0.318
	D209	I88	0.316
	A203	Q86	0.311
	D209	Y91	0.296
	D122	Y91	0.293
	A203	P89	0.285
	A125	T92	0.283
	P130	I88	0.281
	Y114	R97	0.28
	P204	I88	0.28
	P130	Y91	0.275
	Q118	P93	0.272
	D122	R94	0.269
	V97	I314	0.263
	R206	Q86	0.263
	F140	R94	0.26
	M205	Q86	0.26
	Y100	L318	0.255
	Y121	P95	0.247
	I201	I88	0.245
	D209	V87	0.245
	A125	G90	0.243
	V96	I314	0.242
	V96	L318	0.24
	A125	R94	0.236
	L126	P89	0.236
	M205	P89	0.236
	A125	I88	0.234
	P204	V84	0.232
	V96	M315	0.23
	Q133	P89	0.228
	P204	R85	0.228
	Y100	I314	0.227
	Q118	R94	0.215
	Q118	P98	0.215
	R206	I88	0.21
	L126	P93	0.206
	A125	P89	0.198
	Y100	S317	0.197
	P214	F310	0.193
	N103	L318	0.192
	N103	S317	0.19
	R206	V84	0.19
	V83	V84	0.188
	N115	R97	0.188
	D209	P89	0.186
	R206	P89	0.185
	Y137	T92	0.183
	Q218	I88	0.183
	Y137	Y91	0.18
	G216	I88	0.179
	P204	P89	0.174
	T99	L318	0.173
	Q133	I88	0.173
	R206	R85	0.172
	D122	T92	0.17
	P130	V87	0.166
	A203	R85	0.164
	L126	G90	0.163
	Q133	T92	0.163
	Q104	S317	0.162
	M205	Y91	0.162
	L126	V87	0.161
	D209	Q86	0.161
	P130	Q86	0.16
	D209	G90	0.16
	A129	P89	0.155
	V83	Q86	0.15
	P204	V83	0.148
	M205	G90	0.148
	Y137	P93	0.147
	P214	F306	0.147
	V83	V83	0.146
	R206	G90	0.146
	D122	P95	0.145
	N213	I88	0.144
	V83	R85	0.143
	V96	S317	0.143
	D147	P98	0.143
	S128	Y91	0.134
	Q118	E99	0.133
	A203	G90	0.132
	Y100	M315	0.13
	I201	P89	0.129
	I201	Q86	0.128
	M205	V84	0.126
	Y121	Y91	0.125
	I163	L318	0.124
	V83	V87	0.123
	I201	V87	0.122
	I117	P98	0.12
	S162	D321	0.12
	P204	Q82	0.118
	F140	P95	0.117
	V70	V83	0.115
	D209	P93	0.115
	A203	V84	0.114
	Q218	P89	0.114
	P214	I314	0.113
	D141	R94	0.112
	Q134	G90	0.111
	D122	I96	0.11
	R206	V83	0.11
	V96	G311	0.109
	T99	S317	0.109
	A129	I88	0.109
	D122	I88	0.108
	M205	R85	0.106
	V70	V84	0.105
	Y93	F306	0.105
	A145	I96	0.104
	P130	T92	0.099
	V160	D321	0.099
	R206	Y91	0.099
	L71	Q82	0.098
	S162	L322	0.098
	A203	V83	0.098
	Y114	P98	0.097
	G202	Q86	0.097
	L69	Q82	0.096
	V70	Q82	0.096
	V83	Q82	0.096
	V59	A66	0.095
	G202	I88	0.095
	Y100	A313	0.094
	Y114	I96	0.094
	V160	G320	0.094
	L71	V83	0.092
	R72	V83	0.092
	R161	D321	0.091
	I117	P95	0.09
	V59	S63	0.089
	A129	G90	0.089
	N103	D321	0.088
	L126	T92	0.088
	Y121	T92	0.086
	Y121	R97	0.086
	S162	G320	0.086
	L71	V84	0.085
	Y137	I96	0.083
	D147	P95	0.083
	Y137	G90	0.082
	V160	L318	0.082
	L52	A56	0.081
	L52	L59	0.081
	D122	G90	0.081
	D81	V84	0.08
	V97	G311	0.08
	G151	P98	0.08
	T99	I314	0.079
	Y100	G311	0.079
	Q118	T92	0.079
	R161	L322	0.079
	G202	R85	0.079
	V82	V84	0.078
	T85	Q82	0.078
	S207	V84	0.078
	L215	F306	0.078
	V97	F310	0.077
	G202	V87	0.076
	D209	V84	0.076
	V82	V83	0.075
	T85	V83	0.075
	N103	I319	0.074
	S128	P89	0.074
	D147	R94	0.074
	R159	D321	0.074
	T85	Q81	0.073
	N103	G320	0.073
	N115	P100	0.073
	L126	Q86	0.072
	Q133	P93	0.072
	P204	Q81	0.072
	M205	V83	0.072
	V59	Y67	0.071
	D81	V83	0.071
	N115	P98	0.071
	Q134	Y91	0.071
	I163	D321	0.071
	L69	P80	0.07
	F140	R97	0.07
	Q218	Q86	0.07
	D81	R85	0.069
	Q118	P100	0.069
	A125	V87	0.069
	Y137	P95	0.069
	A203	Q82	0.069
	V97	F306	0.068
	D81	Q86	0.067
	A129	Q86	0.067
	P204	G90	0.067
	L215	F310	0.067
	G216	P89	0.067
	F49	A56	0.066
	G60	A66	0.066
	S62	Y67	0.066
	V82	Q82	0.066
	V97	W307	0.066
	Q118	Y91	0.066
	Q218	V87	0.066
	S62	A66	0.065
	S62	R70	0.065
	F140	P93	0.065
	R148	P98	0.065
	V160	I319	0.065
	G216	V87	0.065
	R72	V84	0.064
	V73	Q82	0.064
	R161	G320	0.064
	S162	I319	0.064
	L52	I55	0.063
	V96	I319	0.063
	Q134	P89	0.063
	T99	D321	0.062
	A129	V87	0.062
	L215	I314	0.062
	V55	L59	0.061
	T84	Q82	0.061
	T84	V84	0.061
	T85	V84	0.061
	C56	L59	0.06
	P68	Q82	0.06
	Y93	W307	0.06
	V97	M315	0.06
	Q134	T92	0.06
	N213	P89	0.06
	A45	L52	0.059
	L52	V57	0.059
	C56	S63	0.059
	V59	L62	0.059
	V70	Q81	0.059
	V70	R85	0.059
	V83	Q81	0.059
	D122	P89	0.059
	V55	S63	0.058
	L69	V83	0.058
	E95	L318	0.058
	V96	G312	0.058
	S162	L318	0.058
	G216	Q86	0.058
	P8	V9	0.057
	L51	I55	0.057
	L52	V58	0.057
	V70	P80	0.057
	T84	L318	0.057
	T85	P80	0.057
	V96	A313	0.057
	G151	R97	0.057
	V55	V60	0.056
	A67	Q82	0.056
	V96	W307	0.056
	V96	I316	0.056
	Y100	F310	0.056
	A125	P95	0.056
	I163	S317	0.056
	S208	V84	0.056
	D209	T92	0.056
	L69	V84	0.055
	T85	R85	0.055
	V97	S317	0.055
	S128	I88	0.055
	V160	S317	0.055
	D209	R85	0.055
	C56	V60	0.054
	V80	V83	0.054
	T84	V83	0.054
	N115	E99	0.054
	A203	Y91	0.054
	P204	P80	0.054
	L48	L52	0.053
	L48	A56	0.053
	F49	I55	0.053
	G60	S63	0.053
	A67	P80	0.053
	R72	Q86	0.053
	V82	R85	0.053
	E88	R304	0.053
	Y93	I314	0.053
	L107	S317	0.053
	L52	C53	0.052
	L52	V60	0.052
	C56	L62	0.052
	V59	Y64	0.052
	A67	Q79	0.052
	P68	P80	0.052
	V73	R85	0.052
	N103	T343	0.052
	S128	G90	0.052
	N152	P98	0.052
	V160	L322	0.052
	I163	G320	0.052
	G202	V84	0.052
	S62	V69	0.051
	P66	V73	0.051
	A67	D76	0.051
	A67	D77	0.051
	A67	A78	0.051
	L71	A313	0.051
	D81	Q82	0.051
	T84	I319	0.051
	V96	F310	0.051
	F140	Y91	0.051
	I201	R85	0.051
	S207	D76	0.051
	L48	V54	0.05
	L69	Q79	0.05
	V70	Q86	0.05
	L71	P80	0.05
	V82	I316	0.05
	Y100	I316	0.05
	L107	T343	0.05
	Q133	V87	0.05
	R159	G320	0.05
	G202	P89	0.05
	S208	Q86	0.05
	L48	I55	0.049
	G53	L59	0.049
	G60	Y67	0.049
	P68	D76	0.049
	V80	V84	0.049
	V83	P80	0.049
	G202	V83	0.049
	P214	G311	0.049
	P214	A313	0.049
	F49	C53	0.048
	L52	V54	0.048
	L69	Q81	0.048
	R72	Q82	0.048
	Y100	A351	0.048
	R148	E99	0.048
	R161	I319	0.048
	R161	D324	0.048
	I163	I319	0.048
	R206	Q82	0.048
	R206	T92	0.048
	V9	I10	0.047
	L51	V54	0.047
	V59	K65	0.047
	L71	R85	0.047
	T84	P80	0.047
	T85	Q79	0.047
	L107	A344	0.047
	R148	R97	0.047
	V160	N342	0.047
	V55	L62	0.046
	P64	V73	0.046
	V82	P80	0.046
	Y93	F310	0.046
	Q104	L318	0.046
	Y114	E99	0.046
	P130	R85	0.046
	I163	F340	0.046
	R206	P93	0.046
	S207	V83	0.046
	S208	P93	0.046
	P8	I10	0.045
	R41	M49	0.045
	A45	C53	0.045
	A65	V73	0.045
	A67	D75	0.045
	L69	D76	0.045
	L71	Q86	0.045
	V73	V83	0.045
	D81	V87	0.045
	V97	L318	0.045
	T99	I319	0.045
	Y121	P98	0.045
	P130	V84	0.045
	R161	G323	0.045
	S162	G323	0.045
	P204	Q79	0.045
	S208	G90	0.045
	P214	R309	0.045
	A45	M49	0.044
	V55	V58	0.044
	G57	S63	0.044
	P66	D77	0.044
	A67	Q81	0.044
	P68	D77	0.044
	P68	Q81	0.044
	V73	Q86	0.044
	V82	S317	0.044
	L86	Q82	0.044
	L107	N342	0.044
	I117	R94	0.044
	D141	I96	0.044
	R159	L322	0.044
	L48	C53	0.043
	F49	L52	0.043
	P68	V73	0.043
	P68	D75	0.043
	L69	V73	0.043
	V80	R85	0.043
	T84	I316	0.043
	T84	S317	0.043
	E88	F306	0.043
	N103	V347	0.043
	T116	P98	0.043
	S162	F340	0.043
	S162	S341	0.043
	I201	V84	0.043
	R206	D76	0.043
	K10	I10	0.042
	P66	Q82	0.042
	P68	V72	0.042
	L71	Q81	0.042
	R72	P80	0.042
	R72	R85	0.042
	Y100	I319	0.042
	F140	T92	0.042
	S162	I338	0.042
	P214	L318	0.042
	C56	A66	0.041
	V59	V69	0.041
	Q63	A66	0.041
	P66	D75	0.041
	P66	D76	0.041
	A67	V73	0.041
	L71	L355	0.041
	V73	Q81	0.041
	V73	V84	0.041
	A79	V84	0.041
	T84	R85	0.041
	R87	R304	0.041
	D147	E99	0.041
	G151	E99	0.041
	V160	F340	0.041
	A203	Q81	0.041
	S207	D77	0.041
	S207	Q86	0.041
	L212	Y91	0.041
	F49	V54	0.04
	F61	A66	0.04
	Q63	V69	0.04
	A65	V72	0.04
	V80	Q82	0.04
	T84	Q81	0.04
	E90	F306	0.04
	V96	D321	0.04
	N103	F340	0.04
	N103	N342	0.04
	Q118	G90	0.04
	V160	T343	0.04
	R161	W325	0.04
	S162	D324	0.04
	S162	N342	0.04
	R206	D77	0.04
	S207	Q82	0.04
	I58	S63	0.039
	G60	V69	0.039
	P68	A78	0.039
	R87	I302	0.039
	Y100	V347	0.039
	Y100	A350	0.039
	N152	P100	0.039
	R159	W325	0.039
	S208	V87	0.039
	L211	F310	0.039
	A45	V50	0.038
	V55	V57	0.038
	I58	A66	0.038
	Q63	Y67	0.038
	P64	E74	0.038
	P66	V72	0.038
	A67	E74	0.038
	P68	Q79	0.038
	P68	V83	0.038
	L69	D77	0.038
	L69	A78	0.038
	L71	Q79	0.038
	V80	A313	0.038
	V82	Q86	0.038
	V82	I319	0.038
	T84	Q79	0.038
	L86	L318	0.038
	Q104	T343	0.038
	Q104	V347	0.038
	Y137	P89	0.038
	R159	A344	0.038
	S162	W325	0.038
	I163	L322	0.038
	Q164	D321	0.038
	G202	Q82	0.038
	N213	V87	0.038
	K10	V9	0.037
	A45	L51	0.037
	L48	L51	0.037
	L52	S63	0.037
	C56	A56	0.037
	V59	R70	0.037
	G60	Y64	0.037
	G60	K65	0.037
	F61	Y67	0.037
	P64	D75	0.037
	P66	E74	0.037
	A67	V72	0.037
	P68	E74	0.037
	L69	R85	0.037
	L71	A352	0.037
	R72	Q81	0.037
	V80	Q86	0.037
	T84	G320	0.037
	E88	I302	0.037
	E90	R304	0.037
	E95	S317	0.037
	Y100	A352	0.037
	A125	I96	0.037
	D141	T92	0.037
	R146	I96	0.037
	R161	S341	0.037
	S162	Q339	0.037
	L51	A56	0.036
	L51	L59	0.036
	V55	A56	0.036
	C56	V58	0.036
	P64	D77	0.036
	A65	D75	0.036
	A65	D76	0.036
	P66	Q79	0.036
	L69	D75	0.036
	V70	Q79	0.036
	L71	I316	0.036
	R72	V87	0.036
	V73	A313	0.036
	V82	A313	0.036
	V82	M315	0.036
	V83	Q79	0.036
	L86	R304	0.036
	R87	Q82	0.036
	V96	A351	0.036
	V97	A313	0.036
	W101	I314	0.036
	N103	A344	0.036
	L107	N345	0.036
	I117	E99	0.036
	V160	I338	0.036
	P204	A78	0.036
	R206	D75	0.036
	P214	R304	0.036
	G53	A56	0.035
	A65	V69	0.035
	A65	G71	0.035
	P66	A78	0.035
	P68	R85	0.035
	V70	V73	0.035
	L71	V87	0.035
	V73	F310	0.035
	V82	L318	0.035
	T84	A78	0.035
	T85	A78	0.035
	L86	V83	0.035
	V96	G320	0.035
	T99	G320	0.035
	L107	V347	0.035
	N115	E101	0.035
	D122	V87	0.035
	Q133	Q86	0.035
	Q133	R94	0.035
	R159	D324	0.035
	V160	A344	0.035
	R161	N342	0.035
	I163	I338	0.035
	P204	D76	0.035
	S207	R85	0.035
	S208	P89	0.035
	R210	V87	0.035
	Q218	G90	0.035
	V42	M49	0.034
	A45	L48	0.034
	L51	V58	0.034
	V55	I55	0.034
	C56	V57	0.034
	G60	L62	0.034
	F61	V69	0.034
	S62	K68	0.034
	Q63	R70	0.034
	A65	D77	0.034
	P68	V84	0.034
	V70	V87	0.034
	L71	D76	0.034
	L71	D77	0.034
	L71	I314	0.034
	V82	Q81	0.034
	V83	D76	0.034
	L86	Q81	0.034
	L86	V84	0.034
	L86	F306	0.034
	R87	W301	0.034
	T99	T343	0.034
	Y114	P100	0.034
	N115	I96	0.034
	T116	T343	0.034
	M119	P98	0.034
	D141	P93	0.034
	D141	P95	0.034
	N152	R97	0.034
	N152	E99	0.034
	R159	T343	0.034
	V160	S341	0.034
	M205	Q82	0.034
	S207	D75	0.034
	S208	D76	0.034
	N213	Y91	0.034
	F49	L59	0.033
	L52	L52	0.033
	P64	V69	0.033
	P66	P80	0.033
	V70	D75	0.033
	V70	D76	0.033
	D74	R85	0.033
	A79	Q82	0.033
	A79	Q86	0.033
	T84	D76	0.033
	T84	M315	0.033
	T85	Q86	0.033
	V96	L322	0.033
	Y100	T343	0.033
	N103	G346	0.033
	L107	D321	0.033
	T116	R97	0.033
	T116	A141	0.033
	I117	P93	0.033
	M119	I96	0.033
	D141	R97	0.033
	R148	I96	0.033
	R159	N345	0.033
	R161	I338	0.033
	R161	F340	0.033
	R206	A78	0.033
	S207	A78	0.033
	V9	A12	0.032
	A11	I10	0.032
	G60	K68	0.032
	P64	D76	0.032
	A65	E74	0.032
	L69	E74	0.032
	V70	E74	0.032
	V70	D77	0.032
	V70	A78	0.032
	L71	A78	0.032
	V73	P80	0.032
	V73	I314	0.032
	G78	F310	0.032
	A79	R85	0.032
	V82	I314	0.032
	V83	D77	0.032
	T84	D77	0.032
	T85	D77	0.032
	V96	A350	0.032
	T99	L322	0.032
	T99	F340	0.032
	N103	L322	0.032
	A125	Q86	0.032
	Y136	Y91	0.032
	F140	P98	0.032
	G151	P100	0.032
	R159	N342	0.032
	S162	T343	0.032
	Q164	L322	0.032
	R210	V84	0.032
	R210	I88	0.032
	G53	V58	0.031
	V55	V54	0.031
	V59	V60	0.031
	Q63	V73	0.031
	A65	A78	0.031
	A65	Q79	0.031
	P66	G71	0.031
	L69	V72	0.031
	L71	E74	0.031
	D74	Q82	0.031
	D74	Q86	0.031
	N75	Q82	0.031
	V82	A352	0.031
	V83	E74	0.031
	V83	A78	0.031
	T85	D76	0.031
	L86	M315	0.031
	L86	I319	0.031
	R87	Q81	0.031
	Y100	G312	0.031
	N103	N345	0.031
	T116	F340	0.031
	T116	N342	0.031
	A129	Y91	0.031
	Y137	R97	0.031
	V160	N345	0.031
	G202	Q81	0.031
	P204	D77	0.031
	P214	W307	0.031
	T38	R45	0.03
	A45	A56	0.03
	G53	V60	0.03
	V59	L59	0.03
	V59	T61	0.03
	S62	K65	0.03
	Q63	V72	0.03
	P64	V72	0.03
	P64	A78	0.03
	A65	R70	0.03
	V70	V72	0.03
	R72	Q79	0.03
	V82	Q79	0.03
	V83	V73	0.03
	V83	I88	0.03
	T84	G264	0.03
	R87	F306	0.03
	Y93	R304	0.03
	L107	S341	0.03
	Y114	P95	0.03
	N115	N102	0.03
	M119	P95	0.03
	L126	R94	0.03
	G151	I96	0.03
	G151	E101	0.03
	R159	S341	0.03
	R161	Q339	0.03
	I163	S341	0.03
	Q164	G320	0.03
	Q164	F340	0.03
	I201	G90	0.03
	R206	Q81	0.03
	S208	Y91	0.03
	S208	S148	0.03
	R210	Q86	0.03
	L211	L318	0.03
	P214	S317	0.03
	P8	D11	0.029
	V9	V9	0.029
	A45	V54	0.029
	L48	L59	0.029
	L51	C53	0.029
	G53	S63	0.029
	V55	C53	0.029
	V55	A66	0.029
	V59	V72	0.029
	L69	I316	0.029
	L71	A351	0.029
	A79	V83	0.029
	V80	S317	0.029
	V82	V87	0.029
	V82	G320	0.029
	V83	D75	0.029
	V83	L318	0.029
	T85	L318	0.029
	R87	Q79	0.029
	R87	V84	0.029
	R87	L318	0.029
	Y93	G311	0.029
	G94	S317	0.029
	V96	A352	0.029
	Y100	D321	0.029
	Y100	G346	0.029
	L107	F340	0.029
	I117	Y91	0.029
	Y137	I88	0.029
	R148	P100	0.029
	Q164	I319	0.029
	Q164	Q339	0.029
	S208	D77	0.029
	W40	A44	0.028
	R41	T46	0.028
	R41	L47	0.028
	R41	L48	0.028
	L48	V50	0.028
	V55	T61	0.028
	G57	A66	0.028
	I58	L62	0.028
	V59	T46	0.028
	S62	S63	0.028
	Q63	G71	0.028
	P64	G71	0.028
	L69	Q86	0.028
	L69	S317	0.028
	L69	L318	0.028
	L71	D75	0.028
	L71	F310	0.028
	L71	S317	0.028
	R72	D76	0.028
	R72	D77	0.028
	R72	A78	0.028
	R72	I316	0.028
	V73	Q79	0.028
	N75	Q81	0.028
	G78	Q82	0.028
	D81	Q81	0.028
	V82	A351	0.028
	R87	D76	0.028
	T99	I338	0.028
	T99	N342	0.028
	Y100	F340	0.028
	N103	S341	0.028
	Q104	F340	0.028
	R148	E101	0.028
	R159	G323	0.028
	R159	I338	0.028
	V160	Q339	0.028
	R161	A344	0.028
	S162	S337	0.028
	S162	A344	0.028
	Q164	S341	0.028
	D209	V83	0.028
	K10	D8	0.027
	A11	V9	0.027
	L48	V57	0.027
	L51	V57	0.027
	C56	C53	0.027
	C56	T61	0.027
	G60	V72	0.027
	F61	S63	0.027
	S62	V72	0.027
	A67	V83	0.027
	L69	I314	0.027
	R72	A313	0.027
	V73	V87	0.027
	D74	V84	0.027
	V80	F310	0.027
	V80	L355	0.027
	D81	D77	0.027
	V82	D77	0.027
	V82	A266	0.027
	V82	E348	0.027
	T84	A266	0.027
	T84	I314	0.027
	T84	L322	0.027
	L86	I302	0.027
	R87	P80	0.027
	R87	R85	0.027
	E88	D303	0.027
	E95	D321	0.027
	V97	G312	0.027
	Y100	G320	0.027
	Q104	G346	0.027
	L127	P89	0.027
	D141	Y91	0.027
	N152	E101	0.027
	R159	I319	0.027
	R161	S337	0.027
	R161	T343	0.027
	S162	N336	0.027
	Q164	I338	0.027
	S207	P80	0.027
	S208	I88	0.027
	R210	L318	0.027
	P214	M315	0.027
	V9	D11	0.026
	G47	I55	0.026
	L48	V58	0.026
	F49	V57	0.026
	G53	I55	0.026
	G53	V57	0.026
	M54	V58	0.026
	G57	L62	0.026
	Q63	P42	0.026
	A67	R85	0.026
	L69	V87	0.026
	V70	I316	0.026
	R72	D75	0.026
	N75	P80	0.026
	N75	R85	0.026
	A76	Q82	0.026
	G78	V84	0.026
	G78	Q86	0.026
	D81	P80	0.026
	D81	I316	0.026
	V83	I316	0.026
	T84	Q86	0.026
	T85	D75	0.026
	L86	P80	0.026
	L86	R85	0.026
	R87	D77	0.026
	R87	V83	0.026
	V96	G346	0.026
	T99	M315	0.026
	T99	G346	0.026
	T99	V347	0.026
	Y100	S349	0.026
	N103	E348	0.026
	Q104	N342	0.026
	L107	G346	0.026
	A111	N342	0.026
	N115	P95	0.026
	T116	P100	0.026
	T116	G346	0.026
	A145	R94	0.026
	A145	R97	0.026
	T157	Q339	0.026
	T157	S341	0.026
	R159	S337	0.026
	R161	L318	0.026
	I163	N342	0.026
	I163	T343	0.026
	R174	D321	0.026
	I201	V83	0.026
	P204	V73	0.026
	R206	P80	0.026
	S207	Q81	0.026
	S207	G264	0.026
	S208	V83	0.026
	S208	R85	0.026
	L211	F306	0.026
	L211	A350	0.026
	P214	A350	0.026
	P6	D11	0.025
	A11	D8	0.025
	L14	I10	0.025
	F49	L51	0.025
	F49	V58	0.025
	L51	L52	0.025
	M54	L59	0.025
	C56	I55	0.025
	I58	Y67	0.025
	V59	K68	0.025
	S62	R45	0.025
	S62	Y64	0.025
	S62	G71	0.025
	Q63	K65	0.025
	Q63	K68	0.025
	P64	R70	0.025
	L69	A351	0.025
	L71	V73	0.025
	R72	E74	0.025
	R72	A352	0.025
	A79	A313	0.025
	V80	V87	0.025
	D81	D76	0.025
	V82	D76	0.025
	V82	A78	0.025
	V83	S317	0.025
	T85	V87	0.025
	T85	A266	0.025
	L86	I314	0.025
	L86	L322	0.025
	R87	A78	0.025
	R87	D303	0.025
	R87	S317	0.025
	V96	F306	0.025
	V96	E353	0.025
	T99	A350	0.025
	T99	A351	0.025
	Y100	A344	0.025
	N103	I338	0.025
	N103	S349	0.025
	D113	N342	0.025
	T116	A344	0.025
	Y121	G90	0.025
	D122	R97	0.025
	D122	P98	0.025
	A131	P89	0.025
	A145	P95	0.025
	R148	R94	0.025
	R159	Q339	0.025
	S162	S317	0.025
	I163	Q339	0.025
	A203	P80	0.025
	S208	Q82	0.025
	R210	P89	0.025
	L211	Q263	0.025
	L211	S317	0.025
	P6	G13	0.024
	V42	L48	0.024
	T44	V50	0.024
	A45	L47	0.024
	S62	V73	0.024
	P64	P42	0.024
	N75	Q79	0.024
	N75	Q86	0.024
	A76	P80	0.024
	T77	Q82	0.024
	A79	S317	0.024
	V80	P80	0.024
	D81	G320	0.024
	V82	G264	0.024
	V83	P89	0.024
	V83	I319	0.024
	T84	A313	0.024
	T84	V347	0.024
	T85	V73	0.024
	E88	A266	0.024
	G94	W307	0.024
	V96	S349	0.024
	V97	A350	0.024
	T99	S341	0.024
	Q104	A344	0.024
	L107	G320	0.024
	T116	S341	0.024
	T116	N345	0.024
	M119	P93	0.024
	M119	T343	0.024
	Y121	I88	0.024
	T123	P93	0.024
	Q134	I88	0.024
	D147	P100	0.024
	R159	F340	0.024
	R161	N336	0.024
	Q164	L318	0.024
	A203	Q79	0.024
	P204	D75	0.024
	R206	E74	0.024
	L211	I314	0.024
	L211	E353	0.024
	M1	M1	0.023
	P6	A14	0.023
	R41	A44	0.023
	T44	M49	0.023
	T44	L51	0.023
	A45	I55	0.023
	S46	V50	0.023
	G50	I55	0.023
	L52	L62	0.023
	C56	V54	0.023
	C56	Y64	0.023
	G57	L59	0.023
	G57	V60	0.023
	A65	P80	0.023
	P66	V69	0.023
	L69	L355	0.023
	V70	A313	0.023
	L71	G312	0.023
	L71	M315	0.023
	L71	I359	0.023
	R72	S317	0.023
	D74	Q81	0.023
	D74	V83	0.023
	A76	Q81	0.023
	T77	Q86	0.023
	V80	I314	0.023
	T84	D75	0.023
	T84	I302	0.023
	T84	E348	0.023
	T85	S317	0.023
	T85	I319	0.023
	L86	S317	0.023
	E88	W301	0.023
	E90	W307	0.023
	Y93	L318	0.023
	G94	L318	0.023
	E95	I314	0.023
	E95	G320	0.023
	V96	F340	0.023
	V96	T343	0.023
	V96	V347	0.023
	T99	A344	0.023
	Y100	N342	0.023
	Y100	E348	0.023
	Q104	A350	0.023
	Y114	P93	0.023
	N115	P93	0.023
	T116	Y138	0.023
	I117	P100	0.023
	Q118	E101	0.023
	A131	G90	0.023
	Q134	P93	0.023
	D147	P93	0.023
	N152	N102	0.023
	T157	N342	0.023
	T157	T343	0.023
	V160	G346	0.023
	P204	V72	0.023
	S207	Q263	0.023
	S208	T92	0.023
	L211	A313	0.023
	L215	W307	0.023
	P6	A12	0.022
	K10	G7	0.022
	I29	L33	0.022
	E31	R37	0.022
	V33	L33	0.022
	A39	G43	0.022
	R41	R45	0.022
	V42	L47	0.022
	G47	L51	0.022
	G47	V54	0.022
	G50	V58	0.022
	L51	L51	0.022
	L52	L51	0.022
	M54	I55	0.022
	G57	Y64	0.022
	V59	V73	0.022
	G60	R70	0.022
	F61	K65	0.022
	F61	K68	0.022
	S62	T46	0.022
	A65	W301	0.022
	P68	Q86	0.022
	P68	M315	0.022
	L69	A313	0.022
	L69	M315	0.022
	L69	I319	0.022
	L69	A352	0.022
	L71	A354	0.022
	L71	R356	0.022
	N75	V84	0.022
	A76	R85	0.022
	A79	L322	0.022
	V80	Q81	0.022
	D81	A313	0.022
	D81	S317	0.022
	D81	A352	0.022
	V82	V347	0.022
	V83	I314	0.022
	T84	E74	0.022
	T84	F310	0.022
	T84	D321	0.022
	L86	Q79	0.022
	L86	F310	0.022
	L86	I316	0.022
	R87	D75	0.022
	R87	I319	0.022
	H89	Q81	0.022
	H89	Q82	0.022
	H89	R85	0.022
	H89	R304	0.022
	E90	L318	0.022
	G94	F306	0.022
	G94	I314	0.022
	V97	A351	0.022
	Y100	E353	0.022
	Y100	L355	0.022
	N103	A350	0.022
	N103	A351	0.022
	A111	T343	0.022
	Y114	E101	0.022
	N115	P137	0.022
	M119	R94	0.022
	M119	A141	0.022
	M119	G346	0.022
	T123	Y91	0.022
	L126	V84	0.022
	L127	I88	0.022
	G142	E99	0.022
	A145	P98	0.022
	T157	A344	0.022
	S162	N345	0.022
	Q164	W325	0.022
	I201	Q82	0.022
	A203	L322	0.022
	S207	Q79	0.022
	S207	V87	0.022
	R210	F310	0.022
	L211	I319	0.022
	P214	A354	0.022
	M1	F2	0.021
	E31	S35	0.021
	T38	A44	0.021
	A39	A44	0.021
	W40	G43	0.021
	R41	V50	0.021
	V42	V50	0.021
	T44	L52	0.021
	S46	C53	0.021
	G50	V54	0.021
	G53	C53	0.021
	G53	T61	0.021
	C56	Y67	0.021
	G57	Y67	0.021
	G57	V69	0.021
	I58	V60	0.021
	I58	V69	0.021
	G60	T61	0.021
	G60	G71	0.021
	F61	Y64	0.021
	F61	R70	0.021
	Q63	G43	0.021
	Q63	E74	0.021
	P64	T41	0.021
	A65	Q82	0.021
	P66	R70	0.021
	P66	R85	0.021
	A67	V84	0.021
	P68	L318	0.021
	V70	S317	0.021
	L71	V72	0.021
	V73	A78	0.021
	D74	Q79	0.021
	A76	V83	0.021
	A76	Q86	0.021
	T77	V84	0.021
	T77	A313	0.021
	G78	R85	0.021
	G78	F306	0.021
	A79	V87	0.021
	V80	I316	0.021
	D81	A78	0.021
	D81	Q79	0.021
	D81	L318	0.021
	D81	E348	0.021
	V82	L322	0.021
	V82	S349	0.021
	V82	E353	0.021
	V82	L355	0.021
	T84	V87	0.021
	T84	Q263	0.021
	T84	A352	0.021
	T85	V72	0.021
	T85	E74	0.021
	T85	I302	0.021
	T85	I314	0.021
	T85	M315	0.021
	T85	I316	0.021
	T85	G320	0.021
	L86	G320	0.021
	L86	D321	0.021
	R87	A266	0.021
	E88	G264	0.021
	H89	L318	0.021
	Y93	M315	0.021
	E95	L322	0.021
	V96	A344	0.021
	V97	I316	0.021
	Y100	F306	0.021
	Y100	A354	0.021
	N103	M315	0.021
	Q104	I314	0.021
	Q104	N345	0.021
	Q104	S349	0.021
	N115	A141	0.021
	N115	N342	0.021
	T116	E99	0.021
	N120	I96	0.021
	S128	V87	0.021
	P130	V83	0.021
	D141	E99	0.021
	G142	P100	0.021
	R148	P95	0.021
	T157	S337	0.021
	T157	I338	0.021
	T157	N345	0.021
	R159	A326	0.021
	R159	N336	0.021
	R159	G346	0.021
	V160	S337	0.021
	R161	N345	0.021
	I163	A344	0.021
	Q164	S337	0.021
	Q164	N342	0.021
	Q164	T343	0.021
	P204	E74	0.021
	P204	Y91	0.021
	P204	L322	0.021
	M205	D76	0.021
	S207	E74	0.021
	S208	A78	0.021
	L211	L322	0.021
	L211	A352	0.021
	L211	I359	0.021
	N213	G90	0.021
	P214	E353	0.021
	P214	S358	0.021
	L215	G311	0.021
	K7	D11	0.02
	P8	A12	0.02
	E31	S31	0.02
	E31	A34	0.02
	E31	R38	0.02
	F32	L33	0.02
	F32	A34	0.02
	T38	T46	0.02
	T38	M49	0.02
	S46	L52	0.02
	S46	V54	0.02
	L52	V50	0.02
	G53	L62	0.02
	V55	V72	0.02
	G57	T61	0.02
	G57	K65	0.02
	I58	T61	0.02
	I58	Y64	0.02
	I58	V72	0.02
	V59	M49	0.02
	G60	V60	0.02
	F61	R45	0.02
	F61	V72	0.02
	Q63	R45	0.02
	Q63	S63	0.02
	Q63	D76	0.02
	P64	Q79	0.02
	P66	V84	0.02
	V70	L318	0.02
	V70	A352	0.02
	L71	E348	0.02
	L71	E353	0.02
	R72	V73	0.02
	D74	P80	0.02
	D74	V87	0.02
	G78	Q81	0.02
	G78	V83	0.02
	A79	L318	0.02
	V80	A352	0.02
	V80	I359	0.02
	D81	L322	0.02
	V82	D75	0.02
	V82	R356	0.02
	T84	A351	0.02
	T85	G264	0.02
	T85	W301	0.02
	L86	Q86	0.02
	L86	A313	0.02
	R87	V73	0.02
	E88	Q81	0.02
	E88	Q82	0.02
	E88	L318	0.02
	E88	I319	0.02
	H89	V84	0.02
	H89	F306	0.02
	E90	I302	0.02
	E95	I319	0.02
	V96	I338	0.02
	V96	L355	0.02
	L102	L318	0.02
	N103	A352	0.02
	Q104	A351	0.02
	L107	I338	0.02
	L107	E348	0.02
	D113	S341	0.02
	N115	V103	0.02
	N115	Y138	0.02
	N115	R142	0.02
	N115	S341	0.02
	N115	T343	0.02
	M119	M145	0.02
	P130	P93	0.02
	G142	R94	0.02
	T157	W325	0.02
	T157	F340	0.02
	R159	V347	0.02
	V160	G323	0.02
	V160	V347	0.02
	R161	A326	0.02
	S162	G346	0.02
	Q164	G323	0.02
	M205	Q81	0.02
	R206	V73	0.02
	R206	Q79	0.02
	S207	I319	0.02
	S207	G320	0.02
	S208	D75	0.02
	L211	R304	0.02
	L211	G346	0.02
	L211	S349	0.02
	L212	I88	0.02
	N213	Q86	0.02
	L215	L318	0.02
	Q218	Y91	0.02
	P6	E17	0.019
	K7	V9	0.019
	F32	Y28	0.019
	F32	E36	0.019
	V33	A34	0.019
	T38	G43	0.019
	V42	L52	0.019
	T44	L48	0.019
	T44	V54	0.019
	L48	V60	0.019
	G50	A56	0.019
	L51	V60	0.019
	G53	V54	0.019
	M54	V57	0.019
	V55	V69	0.019
	C56	V72	0.019
	I58	L59	0.019
	I58	K65	0.019
	V59	L47	0.019
	S62	G43	0.019
	S62	E74	0.019
	Q63	D75	0.019
	P64	K68	0.019
	P64	W301	0.019
	A65	R38	0.019
	P66	Q81	0.019
	A67	G71	0.019
	P68	G71	0.019
	P68	V87	0.019
	P68	S317	0.019
	L69	G320	0.019
	V70	M315	0.019
	R72	L355	0.019
	V73	S317	0.019
	V73	L355	0.019
	N75	V83	0.019
	N75	V87	0.019
	T77	P80	0.019
	T77	R85	0.019
	T77	V87	0.019
	G78	P80	0.019
	A79	P80	0.019
	A79	Q81	0.019
	A79	I316	0.019
	A79	D321	0.019
	D81	I319	0.019
	D81	D321	0.019
	V83	V72	0.019
	V83	A313	0.019
	V83	G320	0.019
	V83	E348	0.019
	T84	V73	0.019
	T84	A344	0.019
	L86	A78	0.019
	R87	Q86	0.019
	R87	G320	0.019
	H89	Q86	0.019
	Y93	S317	0.019
	E95	W325	0.019
	E95	I338	0.019
	E95	F340	0.019
	E95	S341	0.019
	E95	T343	0.019
	E95	A344	0.019
	V96	W325	0.019
	V96	N342	0.019
	T99	I316	0.019
	N103	I314	0.019
	N103	I316	0.019
	Q104	E348	0.019
	L107	L318	0.019
	L107	Q339	0.019
	N108	T343	0.019
	N115	Q339	0.019
	N115	F340	0.019
	T116	P137	0.019
	T116	R142	0.019
	T116	I338	0.019
	T116	Q339	0.019
	M119	Y91	0.019
	M119	N342	0.019
	M119	V347	0.019
	T124	Y91	0.019
	F140	E99	0.019
	G151	N102	0.019
	V160	E348	0.019
	S162	A326	0.019
	Q164	D324	0.019
	A203	A78	0.019
	A203	D321	0.019
	A203	W325	0.019
	M205	T92	0.019
	S207	V73	0.019
	L211	S148	0.019
	L211	M315	0.019
	L211	G320	0.019
	L211	L355	0.019
	P214	L355	0.019
	P214	I359	0.019
	G216	V84	0.019
	P8	D8	0.018
	E31	L33	0.018
	E31	E36	0.018
	V33	S31	0.018
	R36	G43	0.018
	R36	A44	0.018
	T38	H40	0.018
	R41	G43	0.018
	V42	C53	0.018
	T44	L47	0.018
	T44	C53	0.018
	S46	L51	0.018
	G47	V50	0.018
	F49	V50	0.018
	V55	V50	0.018
	V55	Y64	0.018
	C56	K65	0.018
	C56	V69	0.018
	V59	A44	0.018
	V59	V50	0.018
	G60	V73	0.018
	S62	A44	0.018
	S62	L62	0.018
	Q63	T41	0.018
	Q63	Y64	0.018
	P64	H40	0.018
	A65	T41	0.018
	P66	V83	0.018
	L69	E348	0.018
	V70	F310	0.018
	V70	I314	0.018
	V70	I319	0.018
	V70	A351	0.018
	R72	V72	0.018
	R72	I319	0.018
	R72	E348	0.018
	V73	D77	0.018
	D74	D77	0.018
	N75	S317	0.018
	A76	Q79	0.018
	A76	V84	0.018
	T77	V83	0.018
	T77	P89	0.018
	T77	S317	0.018
	A79	I319	0.018
	A79	G320	0.018
	V80	Q79	0.018
	D81	D75	0.018
	D81	I88	0.018
	D81	P89	0.018
	D81	M315	0.018
	D81	A351	0.018
	V82	E74	0.018
	V82	G312	0.018
	V83	A352	0.018
	T85	D321	0.018
	T85	L322	0.018
	L86	G264	0.018
	R87	E74	0.018
	R87	D321	0.018
	E88	V83	0.018
	H89	I302	0.018
	G94	M315	0.018
	E95	N342	0.018
	V96	E348	0.018
	V96	A354	0.018
	Q104	I319	0.018
	L107	I319	0.018
	L107	S349	0.018
	A111	S341	0.018
	N115	G346	0.018
	T116	M145	0.018
	T116	V347	0.018
	M119	R97	0.018
	M119	P100	0.018
	M119	A344	0.018
	M119	N345	0.018
	T124	P93	0.018
	S128	T92	0.018
	Y136	T92	0.018
	D141	P98	0.018
	A145	E99	0.018
	R148	N102	0.018
	T157	D324	0.018
	V158	N342	0.018
	V160	N336	0.018
	R161	S327	0.018
	R161	G346	0.018
	I163	G323	0.018
	I163	S337	0.018
	P165	F340	0.018
	I201	Q81	0.018
	G202	Q79	0.018
	A203	D76	0.018
	A203	D77	0.018
	A203	L318	0.018
	P204	L318	0.018
	P204	D321	0.018
	S207	P89	0.018
	R210	S317	0.018
	L211	R309	0.018
	L211	T343	0.018
	L211	V347	0.018
	L211	A351	0.018
	L211	R356	0.018
	L212	A350	0.018
	P214	I319	0.018
	P214	G346	0.018
	P214	V347	0.018
	P8	G7	0.017
	V9	G13	0.017
	L14	A12	0.017
	D27	R37	0.017
	I29	Y28	0.017
	I29	S31	0.017
	E31	A30	0.017
	E31	P39	0.017
	E31	H40	0.017
	F32	S35	0.017
	V33	E36	0.017
	K37	R38	0.017
	K37	A44	0.017
	G47	C53	0.017
	F49	V60	0.017
	G50	V57	0.017
	M54	A56	0.017
	V59	G43	0.017
	V59	R45	0.017
	V59	G71	0.017
	G60	R45	0.017
	F61	G71	0.017
	P64	A66	0.017
	P64	P80	0.017
	A65	H40	0.017
	A65	Q81	0.017
	P66	W301	0.017
	A67	W301	0.017
	P68	I314	0.017
	L69	A266	0.017
	L69	V347	0.017
	V70	F340	0.017
	V70	L355	0.017
	L71	L318	0.017
	R72	L318	0.017
	R72	G320	0.017
	V73	D76	0.017
	V73	F306	0.017
	D74	A313	0.017
	D74	S317	0.017
	N75	A78	0.017
	A76	P89	0.017
	T77	Q81	0.017
	G78	Q79	0.017
	G78	A313	0.017
	A79	L150	0.017
	A79	I314	0.017
	V80	A351	0.017
	D81	S148	0.017
	D81	I314	0.017
	V82	F310	0.017
	V82	D321	0.017
	V82	A350	0.017
	V82	A354	0.017
	V83	M315	0.017
	T84	R304	0.017
	T84	G312	0.017
	T84	G323	0.017
	T85	R304	0.017
	T85	F310	0.017
	T85	A313	0.017
	L86	D77	0.017
	L86	W325	0.017
	R87	L322	0.017
	E88	Q79	0.017
	E88	V84	0.017
	E88	R85	0.017
	E88	M315	0.017
	E88	D321	0.017
	H89	A78	0.017
	H89	Q79	0.017
	H89	V83	0.017
	H89	S317	0.017
	E90	S317	0.017
	V96	S341	0.017
	T99	Q339	0.017
	Y100	L322	0.017
	Y100	N345	0.017
	N103	Q339	0.017
	N108	N342	0.017
	A111	A344	0.017
	D113	Q339	0.017
	D113	N345	0.017
	N115	R94	0.017
	N115	T136	0.017
	N115	E139	0.017
	N115	N345	0.017
	Q118	I88	0.017
	M119	Y138	0.017
	M119	F340	0.017
	N120	N342	0.017
	S128	Q86	0.017
	Y136	P93	0.017
	F140	G90	0.017
	D147	Y91	0.017
	G151	P95	0.017
	R159	E348	0.017
	V160	W325	0.017
	R161	S317	0.017
	S162	S327	0.017
	I163	N345	0.017
	I163	G346	0.017
	R174	L322	0.017
	R174	I338	0.017
	G202	P80	0.017
	G202	S317	0.017
	G202	G320	0.017
	G202	D321	0.017
	G202	L322	0.017
	A203	V73	0.017
	M205	D77	0.017
	S207	L318	0.017
	S208	Q81	0.017
	S208	G149	0.017
	L211	G149	0.017
	L211	D321	0.017
	L211	A354	0.017
	L211	S358	0.017
	L212	P89	0.017
	L212	P93	0.017
	Q218	V84	0.017
	S2	F2	0.016
	P6	E15	0.016
	P6	L16	0.016
	L28	L33	0.016
	I29	I24	0.016
	I29	A34	0.016
	V33	Y28	0.016
	V33	S35	0.016
	K34	R38	0.016
	R36	E36	0.016
	R36	T41	0.016
	K37	E36	0.016
	K37	G43	0.016
	T38	T41	0.016
	R41	L52	0.016
	V42	T46	0.016
	V42	L51	0.016
	S46	M49	0.016
	G47	L52	0.016
	G47	V58	0.016
	L48	M49	0.016
	G50	C53	0.016
	L51	V50	0.016
	M54	V60	0.016
	M54	L62	0.016
	V55	Y67	0.016
	C56	V50	0.016
	V59	V58	0.016
	F61	L62	0.016
	S62	P42	0.016
	S62	D76	0.016
	Q63	A44	0.016
	A65	P42	0.016
	A65	A66	0.016
	P66	W307	0.016
	P66	M315	0.016
	P66	W325	0.016
	P68	I316	0.016
	P68	I319	0.016
	L69	L322	0.016
	V70	A266	0.016
	V70	E348	0.016
	L71	A266	0.016
	L71	G311	0.016
	L71	I319	0.016
	R72	M315	0.016
	R72	A351	0.016
	R72	I359	0.016
	V73	I88	0.016
	V73	I359	0.016
	N75	D77	0.016
	T77	I88	0.016
	T77	Y138	0.016
	T77	A141	0.016
	T77	L322	0.016
	G78	V87	0.016
	A79	Q79	0.016
	A79	I88	0.016
	A79	M145	0.016
	A79	S148	0.016
	A79	A152	0.016
	A79	A352	0.016
	V80	A78	0.016
	V80	G264	0.016
	V80	M315	0.016
	V80	R356	0.016
	D81	E74	0.016
	D81	G264	0.016
	D81	S349	0.016
	D81	E353	0.016
	D81	L355	0.016
	V82	Q263	0.016
	V82	A344	0.016
	V83	L322	0.016
	V83	A344	0.016
	V83	A351	0.016
	T85	Q263	0.016
	L86	G311	0.016
	R87	V72	0.016
	E88	V73	0.016
	E88	D75	0.016
	E88	D76	0.016
	E88	A78	0.016
	E88	P80	0.016
	E88	S317	0.016
	H89	D76	0.016
	H89	P80	0.016
	H89	D321	0.016
	E90	D303	0.016
	G94	G320	0.016
	E95	M315	0.016
	V97	V347	0.016
	V97	A354	0.016
	V97	L355	0.016
	T99	A313	0.016
	T99	N345	0.016
	T99	E348	0.016
	T99	S349	0.016
	T99	A352	0.016
	Y100	W307	0.016
	L102	S317	0.016
	Q104	D321	0.016
	Q104	S341	0.016
	Q104	A352	0.016
	L107	L322	0.016
	A111	N345	0.016
	D113	F340	0.016
	D113	T343	0.016
	Y114	Y91	0.016
	Y114	N102	0.016
	T116	I96	0.016
	M119	G90	0.016
	M119	A350	0.016
	D122	E99	0.016
	L126	P95	0.016
	D141	P100	0.016
	G142	R97	0.016
	A145	P100	0.016
	L150	P98	0.016
	N152	I96	0.016
	N152	V103	0.016
	V158	T343	0.016
	V160	D324	0.016
	R161	D335	0.016
	I163	W325	0.016
	Q164	N336	0.016
	Q164	A344	0.016
	G202	A78	0.016
	A203	V72	0.016
	A203	D75	0.016
	A203	G320	0.016
	P204	G320	0.016
	P204	W325	0.016
	M205	A78	0.016
	M205	P80	0.016
	M205	P93	0.016
	S207	S317	0.016
	D209	D77	0.016
	D209	R94	0.016
	R210	D76	0.016
	L211	L150	0.016
	L211	G264	0.016
	L211	E348	0.016
	L211	N357	0.016
	L212	G90	0.016
	L215	A313	0.016
	L215	M315	0.016
	Q5	G13	0.015
	K7	A12	0.015
	P8	G13	0.015
	L24	A30	0.015
	D27	A30	0.015
	D27	A34	0.015
	D27	R38	0.015
	L28	S31	0.015
	L28	A34	0.015
	L28	S35	0.015
	G30	S31	0.015
	G30	A34	0.015
	G30	E36	0.015
	F32	I24	0.015
	F32	S31	0.015
	K34	A34	0.015
	K34	E36	0.015
	K34	P39	0.015
	S35	S31	0.015
	S35	R38	0.015
	S35	H40	0.015
	S35	G43	0.015
	R36	R38	0.015
	R36	P39	0.015
	T38	L47	0.015
	A39	A34	0.015
	A39	T41	0.015
	W40	R45	0.015
	T44	I55	0.015
	A45	T46	0.015
	A45	V57	0.015
	F49	M49	0.015
	L52	T61	0.015
	M54	A14	0.015
	M54	E17	0.015
	M54	C53	0.015
	M54	T61	0.015
	V55	L52	0.015
	G57	V72	0.015
	V59	V57	0.015
	G60	G43	0.015
	G60	A44	0.015
	G60	T46	0.015
	F61	V73	0.015
	Q63	L62	0.015
	P64	R304	0.015
	A65	K68	0.015
	A67	Q86	0.015
	P68	V69	0.015
	P68	A266	0.015
	P68	I302	0.015
	P68	D321	0.015
	L69	I359	0.015
	V70	G71	0.015
	L71	I88	0.015
	R72	F310	0.015
	R72	I314	0.015
	R72	S337	0.015
	R72	F340	0.015
	R72	E353	0.015
	V73	A352	0.015
	D74	A78	0.015
	D74	L318	0.015
	D74	A352	0.015
	N75	I88	0.015
	N75	P89	0.015
	N75	I314	0.015
	N75	L318	0.015
	A76	V87	0.015
	T77	Q79	0.015
	T77	W325	0.015
	G78	I314	0.015
	A79	A141	0.015
	A79	G149	0.015
	A79	G323	0.015
	A79	W325	0.015
	A79	I359	0.015
	V80	L318	0.015
	V80	G320	0.015
	D81	G90	0.015
	D81	G149	0.015
	D81	L150	0.015
	D81	A266	0.015
	D81	A344	0.015
	D81	R356	0.015
	V82	V73	0.015
	V82	I359	0.015
	V83	G90	0.015
	V83	G264	0.015
	V83	A266	0.015
	V83	D321	0.015
	T84	V72	0.015
	T84	W301	0.015
	T84	F306	0.015
	T84	E353	0.015
	T84	I359	0.015
	L86	D75	0.015
	L86	A266	0.015
	R87	G264	0.015
	R87	M315	0.015
	R87	I316	0.015
	E88	E74	0.015
	E88	D77	0.015
	E88	F310	0.015
	E88	G320	0.015
	H89	W301	0.015
	S92	F306	0.015
	G94	R304	0.015
	G94	F310	0.015
	G94	A313	0.015
	E95	D324	0.015
	V96	A326	0.015
	V97	A352	0.015
	V97	E353	0.015
	Y100	I338	0.015
	Y100	S341	0.015
	Y100	R356	0.015
	W101	S317	0.015
	W101	L318	0.015
	Q104	G320	0.015
	A111	F340	0.015
	D113	I338	0.015
	D113	A344	0.015
	N115	I338	0.015
	N115	A344	0.015
	T116	P95	0.015
	T116	S349	0.015
	Q118	N102	0.015
	M119	E99	0.015
	M119	S341	0.015
	M119	E348	0.015
	M119	S349	0.015
	D122	Q86	0.015
	D122	P100	0.015
	T123	T343	0.015
	P130	Q82	0.015
	A131	I88	0.015
	G142	P98	0.015
	G142	E101	0.015
	G151	V103	0.015
	T157	N336	0.015
	V158	I338	0.015
	R159	S327	0.015
	R159	D335	0.015
	S162	V347	0.015
	I163	N336	0.015
	I163	V347	0.015
	Q164	G346	0.015
	P165	I338	0.015
	P165	S341	0.015
	G202	G90	0.015
[truncated: 20,954 more rows]

## Sheet: VirB6-VirB10
	VirB6 residues	VirB10 residues	score
	S37	T61	0.437
	T41	V57	0.402
	F44	C53	0.402
	F44	V54	0.391
	S37	V60	0.369
	F63	M49	0.367
	S37	Y64	0.366
	T33	Y64	0.363
	F44	A56	0.355
	L40	V57	0.35
	G48	V50	0.347
	F44	I55	0.346
	I51	T46	0.345
	C67	V54	0.334
	I51	M49	0.333
	F44	V57	0.328
	V60	M49	0.32
	G48	M49	0.314
	C67	I55	0.314
	V60	L47	0.312
	C67	C53	0.311
	S37	S63	0.308
	F44	L52	0.301
	I51	L47	0.299
	L40	L59	0.295
	V60	V50	0.293
	F63	V50	0.292
	L40	V60	0.288
	S37	L62	0.287
	S37	L59	0.284
	V60	T46	0.281
	C67	A56	0.277
	F44	V50	0.275
	S37	V58	0.274
	S37	V57	0.271
	T41	V58	0.271
	I51	V50	0.27
	G48	C53	0.267
	L40	A56	0.262
	T41	L59	0.261
	L40	V58	0.26
	C67	L52	0.26
	T41	V60	0.254
	I52	T46	0.254
	V60	G43	0.25
	V60	L48	0.25
	T41	A56	0.249
	V60	R45	0.247
	I51	L48	0.24
	I52	L47	0.238
	G71	V58	0.237
	G71	L59	0.237
	V60	A44	0.235
	V74	V60	0.235
	T33	S63	0.233
	G48	L52	0.232
	F63	C53	0.227
	T33	A66	0.226
	F44	L51	0.226
	A30	V69	0.225
	T33	K65	0.225
	G48	L51	0.225
	L64	V50	0.214
	T33	Y67	0.213
	I51	R45	0.213
	C67	L51	0.209
	C67	V50	0.208
	A30	R70	0.207
	V74	L59	0.206
	L78	S63	0.205
	T41	V54	0.203
	V74	V58	0.201
	L78	Y64	0.2
	F63	L52	0.198
	P59	H40	0.197
	G48	L48	0.196
	L64	M49	0.195
	L78	L62	0.193
	P34	Y64	0.192
	G48	L47	0.192
	I51	A44	0.192
	C67	V57	0.192
	V36	V60	0.189
	T41	I55	0.189
	V60	T41	0.188
	L78	K65	0.188
	I45	C53	0.186
	I52	R45	0.186
	I52	G43	0.184
	V74	T61	0.184
	F63	T46	0.183
	L40	I55	0.182
	T33	L62	0.181
	F63	L47	0.181
	I51	G43	0.18
	G71	V57	0.18
	Q190	Y28	0.179
	F63	L51	0.178
	T41	T61	0.177
	I52	V50	0.177
	P59	T41	0.177
	A30	Y67	0.175
	A30	V73	0.172
	E57	P42	0.172
	I52	L48	0.171
	G71	A56	0.171
	V74	L62	0.168
	L78	A66	0.168
	A30	V72	0.166
	W189	L33	0.165
	P59	P42	0.164
	L64	L51	0.164
	R66	E32	0.164
	A30	K68	0.161
	I52	A44	0.161
	G54	P42	0.161
	F44	V58	0.159
	F44	L59	0.159
	E57	T41	0.159
	P59	P39	0.159
	F63	L48	0.158
	G71	V60	0.158
	G80	V69	0.158
	V60	P42	0.157
	V60	L51	0.157
	A79	K65	0.157
	W189	S31	0.157
	Y47	L33	0.156
	E57	H40	0.156
	W189	E32	0.156
	L64	C53	0.155
	I45	I55	0.154
	I29	V69	0.153
	T33	T61	0.153
	Y47	V50	0.153
	P59	G43	0.153
	A30	A66	0.152
	G71	I55	0.152
	Y47	C53	0.151
	S37	K65	0.149
	Q190	G29	0.149
	I45	V54	0.148
	L64	L52	0.148
	C67	M49	0.148
	I45	A56	0.147
	T46	L33	0.147
	I52	M49	0.147
	Q190	S31	0.146
	Y47	L52	0.145
	S26	V73	0.144
	E57	G43	0.144
	Q190	A30	0.144
	A79	A66	0.143
	T33	V69	0.141
	C67	V58	0.141
	S75	T61	0.141
	T33	V60	0.14
	R66	L33	0.14
	A79	S63	0.14
	P34	S63	0.139
	Q190	E32	0.139
	G80	K65	0.138
	G71	V54	0.137
	S26	V69	0.135
	I51	L51	0.135
	L40	T61	0.134
	G48	T46	0.134
	E57	P39	0.134
	I70	A56	0.133
	R27	V73	0.132
	A30	G71	0.131
	G54	R45	0.131
	E57	R38	0.131
	M58	T46	0.131
	P59	R38	0.131
	P59	A44	0.131
	I70	V57	0.131
	L78	T61	0.131
	Y47	M49	0.13
	V74	V57	0.13
	S75	L62	0.13
	L64	V54	0.129
	V74	S63	0.129
	G43	L33	0.128
	I45	L52	0.127
	I52	P42	0.127
	R66	G29	0.127
	L78	V60	0.127
	G80	A66	0.127
	H193	Y28	0.126
	G54	T41	0.125
	Q190	E25	0.125
	C67	L59	0.124
	I70	L33	0.124
	Q190	E27	0.124
	P34	Y67	0.123
	L50	L33	0.123
	P34	A66	0.122
	G54	G43	0.122
	F44	M49	0.121
	R69	G29	0.12
	I188	L33	0.12
	S26	V72	0.118
	I51	P42	0.118
	E57	R37	0.118
	R66	E27	0.118
	S37	A66	0.116
	V38	V60	0.116
	V60	L52	0.116
	R69	E32	0.115
	M58	A44	0.114
	R69	L33	0.114
	Q190	I24	0.114
	T33	K68	0.113
	G71	T61	0.113
	L78	Y67	0.113
	W189	Y28	0.113
	L40	V54	0.112
	Y47	Y28	0.112
	G48	V54	0.111
	E57	A44	0.11
	I70	L59	0.11
	Q190	G26	0.11
	S26	R70	0.109
	I45	V50	0.109
	E57	R45	0.109
	P34	K65	0.108
	R69	Y28	0.108
	I70	V58	0.108
	S75	S63	0.108
	A79	Y64	0.108
	W189	A30	0.108
	H193	S31	0.108
	G54	A44	0.107
	P59	T46	0.107
	I51	L52	0.106
	M58	G43	0.106
	V36	L62	0.105
	R66	Y28	0.105
	A79	V69	0.105
	P191	S31	0.105
	I70	I55	0.103
	G43	A56	0.102
	A79	L62	0.102
	A79	Y67	0.102
	W189	G29	0.102
	G54	H40	0.101
	E57	E36	0.101
	Q190	L33	0.101
	T33	R70	0.1

## Sheet: VirB3-VirB4-VirB10
	VirB3 residues	VirB10 residues	score		VirB4central residues	VirB10 residues	score		VirB4outside residues	VirB10 residues	score
	A92	A34	0.846		S226	L33	0.893		W228	G29	0.792
	W90	S31	0.838		V231	L33	0.866		G229	Y28	0.739
	A92	L33	0.836		E233	L33	0.86		W228	Y28	0.731
	G91	A34	0.831		G232	L33	0.855		S226	I24	0.697
	G91	S31	0.802		M224	L33	0.852		W228	A30	0.689
	G91	L33	0.802		E233	S31	0.832		G229	G29	0.667
	A92	S31	0.802		M224	S31	0.811		S226	E25	0.645
	G91	A30	0.684		F225	L33	0.755		E230	Y28	0.62
	W90	A30	0.679		R235	Y28	0.745		V231	I24	0.608
	S94	S31	0.601		E233	E32	0.68		E233	I24	0.608
	I41	V58	0.457		V337	E32	0.672		W228	E25	0.561
	T44	L62	0.438		W228	R38	0.669		M224	I24	0.555
	I59	L47	0.43		G229	L33	0.667		S226	G29	0.544
	I59	L51	0.397		L240	Y28	0.667		K227	E25	0.543
	V45	T61	0.368		G229	E36	0.665		G232	I24	0.538
	I63	L47	0.367		G229	R38	0.657		S226	Y28	0.531
	T44	T61	0.366		S226	A34	0.656		G229	E25	0.519
	T44	K65	0.355		K227	L33	0.65		V337	G26	0.507
	W90	A34	0.341		W228	R37	0.65		K227	G29	0.5
	V45	L62	0.331		S226	E36	0.631		G229	G26	0.475
	I59	V50	0.329		G229	R37	0.631		S226	G26	0.471
	Q62	L47	0.315		V231	E36	0.575		M224	E20	0.437
	V40	V58	0.301		K227	A34	0.573		W228	S31	0.431
	G37	V58	0.299		Y182	P98	0.554		F225	I24	0.424
	I41	T61	0.299		L240	E27	0.552		V337	E27	0.41
	L56	L51	0.291		S180	R97	0.551		V231	G26	0.402
	L52	V54	0.287		W228	E36	0.551		V231	Y28	0.399
	L56	V54	0.285		Y182	R97	0.548		K227	Q21	0.397
	I41	V57	0.283		E183	I96	0.519		K227	A30	0.384
	F89	A30	0.277		V337	E36	0.482		V337	I24	0.381
	I63	A44	0.274		E183	P98	0.481		G229	I24	0.331
	V45	V58	0.261		Y182	I96	0.474		G229	E27	0.32
	A92	A30	0.261		Y182	E99	0.464		Q305	V87	0.31
	W74	L48	0.258		E183	R97	0.464		W228	G26	0.304
	I41	L59	0.257		K184	E99	0.462		S226	Q21	0.302
	I63	L48	0.257		G239	E27	0.462		E233	R23	0.282
	I59	L48	0.255		R211	Q86	0.455		V231	E25	0.278
	I41	L62	0.235		V181	R97	0.442		V231	E27	0.275
	I41	V54	0.234		D362	R38	0.441		K227	I24	0.272
	T44	V58	0.233		G239	Y28	0.431		A302	V87	0.272
	V45	K65	0.233		V337	L33	0.429		V337	Y28	0.264
	G37	V54	0.23		Y182	P100	0.421		R242	I24	0.253
	G37	I55	0.23		V181	I96	0.412		M224	Q21	0.25
	V40	L62	0.226		H24	Q86	0.399		E230	G29	0.249
	L52	V58	0.226		S226	S31	0.399		D362	Y28	0.24
	L56	I55	0.216		E230	E36	0.398		V337	R23	0.226
	G91	S35	0.214		R211	R85	0.397		V337	E25	0.226
	L52	I55	0.213		E183	E99	0.386		V301	V87	0.221
	W90	G29	0.207		E230	R38	0.385		D304	G90	0.22
	W90	L33	0.206		D212	Q86	0.379		A298	V83	0.219
	I41	I55	0.198		K227	E36	0.373		D304	P89	0.217
	I63	G43	0.196		D28	I96	0.36		L9	G13	0.212
	V40	L59	0.191		R213	Q86	0.358		L9	A14	0.21
	G37	V57	0.19		R242	E32	0.355		A298	R85	0.21
	V40	T61	0.186		A188	I96	0.351		N294	V83	0.202
	M60	L51	0.18		R213	V84	0.34		D304	V87	0.201
	N66	A44	0.18		D28	R94	0.339		A298	V84	0.2
	W49	V58	0.176		S180	I96	0.332		A298	Q82	0.197
	G37	L59	0.174		D28	R97	0.309		E230	G26	0.194
	L56	V50	0.173		S226	S35	0.308		D253	I88	0.191
	A70	A44	0.173		H25	I88	0.307		D253	G90	0.188
	P55	V54	0.166		K184	P98	0.307		L295	R85	0.187
	N66	G43	0.163		H25	Q86	0.304		E308	I88	0.187
	V38	V54	0.16		S226	R37	0.303		D253	Y91	0.186
	I59	V54	0.16		H24	V87	0.302		D300	V84	0.186
	I63	T46	0.159		K227	R37	0.297		A302	P89	0.185
	I59	T46	0.156		H24	I88	0.296		R341	E27	0.183
	Q62	A44	0.155		F189	E99	0.293		Q305	R85	0.179
	G88	A34	0.154		I209	Q86	0.287		D300	V87	0.176
	T44	A66	0.153		H25	Y91	0.284		Q305	P89	0.175
	Q62	G43	0.152		A188	P93	0.283		E230	E27	0.172
	V40	V57	0.151		S23	V84	0.276		E308	P89	0.171
	I63	L51	0.15		H24	V84	0.276		A312	I88	0.171
	N66	T41	0.148		W228	P39	0.275		E233	E20	0.17
	I59	M49	0.143		A191	P100	0.272		A302	R85	0.168
	A92	E32	0.143		D212	V84	0.269		S226	E27	0.167
	M34	I55	0.141		R211	I88	0.268		Q305	G90	0.165
	A92	S35	0.141		A188	Y91	0.265		A302	G90	0.164
	T44	Y64	0.14		I209	I88	0.265		Q338	E27	0.162
	M34	V54	0.138		H24	Y91	0.263		A254	G90	0.159
	I59	L52	0.138		R211	V87	0.263		I309	I88	0.159
	V38	I55	0.137		D212	R85	0.263		S6	D11	0.155
	I41	V60	0.137		C210	Q86	0.262		E308	G90	0.154
	I78	L52	0.135		V181	P93	0.26		D253	P89	0.153
	V38	V58	0.133		I209	Y91	0.246		N294	Q82	0.152
	T44	S63	0.132		D28	P93	0.238		L295	V84	0.152
	V45	V57	0.132		H24	R85	0.234		E308	V87	0.15
	L52	V57	0.132		K227	S35	0.233		L295	V87	0.149
	L56	L52	0.13		G229	P39	0.23		D300	R85	0.149
	W74	A44	0.13		P91	P104	0.228		Q305	Q86	0.149
	M34	L51	0.129		D28	Y91	0.227		L295	V83	0.148
	P55	L51	0.127		R213	V83	0.227		Q305	I88	0.148
	W74	M49	0.127		V231	E32	0.226		G2	V9	0.146
	T44	L59	0.125		L240	E32	0.225		W228	E27	0.146
	G37	A56	0.124		L363	R38	0.224		G229	A30	0.146
	L56	C53	0.123		R213	R85	0.223		D253	Q86	0.142
	I59	A44	0.122		G229	S35	0.223		V301	P89	0.142
	I59	C53	0.122		D362	P39	0.223		L288	I88	0.139
	N66	P42	0.121		E183	P95	0.222		G2	D11	0.135
	V45	Y64	0.119		G185	E99	0.218		A312	P89	0.135
	R104	V83	0.118		S23	Q86	0.216		N294	V84	0.134
	V40	I55	0.117		D212	V83	0.216		T387	I88	0.133
	Q62	T46	0.117		D28	P95	0.215		E5	D11	0.132
	W49	T61	0.116		V118	E105	0.215		M224	R23	0.132
	V40	V54	0.114		T27	Y91	0.211		H291	V87	0.132
	S93	L33	0.113		W228	S35	0.211		R341	Y28	0.131
	I63	R45	0.112		V181	Y91	0.21		T387	P89	0.131
	W74	R45	0.112		E183	P93	0.208		S6	G13	0.13
	V45	L59	0.111		W228	A34	0.205		H291	I88	0.13
	W74	L52	0.111		I209	P93	0.203		N294	R85	0.129
	T44	V57	0.109		R211	V84	0.202		D304	I88	0.129
	P55	I55	0.109		R211	G90	0.202		A254	Y91	0.128
	A92	E36	0.109		H25	P89	0.201		A302	I88	0.126
	V45	S63	0.108		V26	Y91	0.198		D253	V87	0.123
	A33	I55	0.107		P91	E105	0.197		V231	G29	0.122
	A70	L48	0.107		V337	S35	0.194		V301	V84	0.121
	G91	E32	0.106		V26	I88	0.192		P385	I88	0.121
	D67	A44	0.105		V181	R94	0.192		M1	V9	0.12
	W74	L47	0.105		G229	A34	0.19		V301	R85	0.119
	P55	V50	0.104		V181	P95	0.189		S226	R23	0.118
	V45	A66	0.103		A188	I88	0.189		D304	Y91	0.118
	K87	A34	0.103		K227	R38	0.189		L9	E17	0.117
	R103	V83	0.103		H24	P89	0.187		D304	T92	0.117
	T44	V60	0.102		H25	P93	0.186		S226	A30	0.116
	V45	V60	0.102		W228	H40	0.186		R235	E20	0.114
	L56	V58	0.101		V26	P89	0.185		H291	Q86	0.114
	L52	L59	0.1		H25	V87	0.182		I386	P89	0.114
	A70	G43	0.1		R242	L33	0.182		A302	Q86	0.113
					E177	P100	0.179		S6	A14	0.112
					R235	S31	0.175		D253	P93	0.111
					P91	P106	0.174		I386	I88	0.111
					S226	R38	0.173		E230	E25	0.11
					R211	V83	0.172		A302	V84	0.109
					D92	P104	0.171		K227	G26	0.108
					R211	P89	0.17		L295	Q82	0.108
					H24	G90	0.169		L9	D11	0.106
					A191	R97	0.165		D253	T92	0.106
					E230	P39	0.165		D297	Q82	0.106
					A188	T92	0.163		E308	Y91	0.105
					S180	P95	0.162		H291	V84	0.104
					D28	I88	0.161		T303	V87	0.104
					E183	R94	0.16		A298	V87	0.103
					A188	R94	0.159		P385	V87	0.103
					V87	E105	0.158		E5	V9	0.102
					Y182	P95	0.158		K227	Y28	0.102
					R211	Y91	0.157		Q305	V84	0.101
					E230	R37	0.157		A254	P89	0.1
					T336	E32	0.155		V301	Q86	0.1
					D362	T41	0.154		T303	P89	0.1
					H25	G90	0.153		I309	V87	0.1
					V26	V87	0.151
					A93	P104	0.151
					V118	P106	0.151
					A188	P95	0.151
					L363	R45	0.151
					D45	P106	0.15
					D362	H40	0.149
					L363	T41	0.148
					W228	R45	0.145
					L363	A44	0.141
					T27	I88	0.14
					V181	I88	0.138
					W228	L33	0.136
					T27	P89	0.134
					T27	R94	0.134
					H25	T92	0.132
					A188	G90	0.131
					W228	T41	0.127
					E89	P104	0.118
					R235	E27	0.116
					L363	P39	0.116
					D28	T92	0.113
					T27	P93	0.112
					V26	Q86	0.111
					H24	T92	0.109
					S226	E32	0.107
					L363	H40	0.107
					V26	G90	0.106
					D45	E105	0.106
					H25	R94	0.104
					S180	P100	0.103
					I209	T92	0.101
					D28	P89	0.1
					S32	V84	0.1
					V231	S35	0.1
