# Supplementary material for: Cryo-EM structure of a conjugative type IV secretion system suggests a molecular switch regulating pilus biogenesis
Source: EMBO J. 2024 Jun 17;43(15):10. doi: 10.1038/s44318-024-00135-z (PMC11294453; doi:10.1038/s44318-024-00135-z)
Supplement: Supplementary file 4 — Source data Fig. 2 [file 44318_2024_135_MOESM4_ESM.xlsx]

## Sheet: Sheet1
		Conformation A vs B						Conformation A vs C
		RSMD		Shift		Rotation (degrees)		RSMD		Shift		Rotation (degrees)
	VirB9_1	0.801		1.28		2.89		1.175		3.14		4.89
	VirB9_2	1.008		1.23		1.93		1.17		2.34		3.92
	VirB9_3	0.859		1.43		1.78		1.087		1.9		3.73
	VirB9_4	0.983		1.91		2.51		1.07		1.97		3.17
	VirB9_5	1.019		2.44		3.04		1.151		2.58		4.42
	VirB9_6	1.028		3.07		3.77		1.063		3.6		4.93
	VirB9_7	1.021		3.67		3.35		1.095		4.64		4.81
	VirB9_8	1.009		4.31		2.71		1.199		5.95		5
	VirB9_9	1.052		4.8		2.86		1.122		7.09		4.76
	VirB9_10	0.985		4.89		2.35		1.271		7.65		4.7
	VirB9_11	0.927		4.76		2.18		1.254		7.77		3.33
	VirB9_12	1.021		4.3		2.23		1.222		7.62		3.4
	VirB9_13	1.047		3.72		3.45		1.157		7.14		4.03
	VirB9_14	0.911		3.05		3.69		1.111		6.42		5.05
	VirB9_15	0.898		2.12		3.65		1.075		5.31		4.82
	VirB9_16	0.995		1.47		2.84		1.09		4.2		5.18
		0.97275						1.1445
